# Supplementary material for: Patterns of pesticide usage in agriculture in rural Tanzania call for integrating agricultural and public health practices in managing insecticide-resistance in malaria vectors
Source: Malar J. 2020 Jul 16;19:257. doi: 10.1186/s12936-020-03331-4 (PMC7364647; doi:10.1186/s12936-020-03331-4)
Supplement: Supplementary file 1 — Additional file 1. The data collection tools including the questionnaire and interview guide used in the study. [file 12936_2020_3331_MOESM1_ESM.xls]

## Sheet: all merged pesticides
trade_ name	active_ ingredients	type	WHO_Class_Family	uses
Karate 5 EC	50gm/l of lambda - cyhalothrin	Insecticides	Pyrethroids II	For controlling of insects such as bollworms and aphids in vegetables and cotton
Actellic 50EC®	500g of pirimiphos - methyl per litre, emulsfiable concentrater	Insecticides	Organophosphates III	For the control of pests on vegetables, storage structures and other public health uses
Simba powder 113DP	10g/kg of fenitrothion and 1.3g/kg of deltamethrin	Insecticides	Organophosphates and Pyrethroids	A broad spectrum insecticide used to control pests in various grain and cereal crops and insects in storage structure
Dera blue cross dust	2% malathion dust	Insecticides	Organophosphates	For the control of Bean Bruchids and Maize weevils on stored grains (maize) and beans.
Nogozone 60 EC	600g/l diazinon	Insecticides	Organophosphates	Insecticides for controlling of leaf sucking insects on vegetables, fruits and other crops. It can also be used for household control of cockroaches, bed bugs and other crawling insects.
Amekan C344 SE	144g/l of cypermethrin and 200g/l of imidacloprid	Insecticides	Pyrethroids and Neonicotinoids	Systemic insecticides with contact and stomach action against sucking pests on cotton, vegetables and flowers.
Boss	1000gm/l of dichlorvos	Insecticides	Organophosphate	Short residual insecticides for agricultural, public health and horticultural pests. Can also be used against mosquitoes.
Farmrifos/Dursban 48EC	480g/l of chlorpyrifos	Insecticides	Organophosphates II	Organophosphate insecticides for agricultural, public health and horticultural pests. Can also be used against young mosquitoes
Duduba 450EC	100g/l of cypermethrin and 350g/l of chlorpyrifos	Insecticides	Pyrethroids and Organophosphates II	Broad spectrum insecticides for the control of various pests in various crops, buildings, prefabricated timber houses and termite moulds
AmeCron 720 EC	720g/l profenofos	Insecticides	Organophosphates	Non-systemic insecticides and acaricide with contact and stomach action for control of insects particularly lepidoptera and mites on cotton, maize, sugar beet, soya beans, potatoes, vegetables, tobacco and other crops
Rapid- attack 344SE	144g/l of cypermethrin and 200g/l of imidacloprid	Insecticides	Pyrethroids and Neonicotinoids	Insecticides for control of pests in vegetables and other crops
Blast 60 EC	3% g/l lambda - cyhalothrin and 3% g/l of aceptamiprid	Insecticides	Pyrethroids and Neonicotinoids	Contact and stomach systemic insecticides for the control of insects on crop
Shumba super dust	1% of fenitrothion and 0.13% of deltamethrin	Insecticides	Organophosphates and Pyrethroids II	For cereals and grains protection against pests. Also it is used on the walls and floors in the cereals and grains storage structures against pests
Seed plus 20 wettable soluble (WS)	10% imidacloprid, 5% metalaxyl and 5% carbendazim WS	Insecticides	Neonicotinoids, Acylalanine and Benzimidazole	Insecticides and fungicides on cotton, maize, rice, sorghum vegetable, soyabeans, cowpeas and groundnuts seeds
Abanil 18EC	18g/l of abamectin	Insecticides	Macrocyclic lactones	Insecticides for controlling spidermites on vegetables, fruits and flowers.
Fiprofarm 50SC	50g/l of fipronil	Insecticides	Phenylpyrazole	Broad-spectrum insecticides for controlling of insects pests in vegetables.
Twigathoate 40EC	400mg/l of dimethoate	Insecticides	Organophosphates	Broad-spectrum insecticides for controlling of insects in tomatoes, vegetables, tobacco, potatoes, sugarcane, cereals, tea and coffee.
Haigram 90 dusting powder (DP)	6g/kg of pirimiphos – methyl and 3g/kg of permethrin	Insecticides	Organophosphates and Pyrethroids	A broad spectrum insecticide for controlling pests in various grains and cereal crops. Also it is used on the walls and floors in the cereals and grains storage structures against pests.
Neocidol 600EW	600EW of diazinon	Insecticides	Organophosphates	A residual contact organophosphate insecticide for the control of cockroaches, flies, mosquitoes, bedbugs, fleas and other domestic insects. It inhibits cholinesterase.
Buffalo 450OD	7.5 % of imidacloprid and 2,5% of betacyfluthrin	Insecticides	Neonicotinoids and Pyrethroids	A non-systemic insecticide for controlling of pests in tomatoes, potatoes, beans, cotton and onions.
Actellic Gold Dust	16g/kg of pirimiphos-methyl and 3.6g/kg of thiamethoxam	Insecticides	Organophosphates III and Neonicotinoids	A broad-spectrum insecticide for preserving grains, cereals, and beans against pests such as larger grain borer, grain weevil, red flour beetle and lesser grain beetle.
Lambdascope 5EC	50g/l of lambda - cyhalothrin	Insecticides	Pyrethroids	A broad-spectrum contact and stomach acting pyrethroid insecticide against wide range of pests on vegetables and flowers.
Septer 200SC	200g/l imidacloprid	Insecticides	Neonicotinoids	For the control of aphids, mirids, and brown flea beetles on cotton and cabbages.
Twigaphos 48EC	480g/l of chlorpyrifos	Insecticides	Organophosphates II	For the control of insects in cotton, coffee, cashew and vegetables.
Agro - cron	720g/l of profenos	Insecticides	Organophosphates	A foliar insecticide and acaricide with contact and stomach action for the control of mining and sucking insect pests in coffee and various vegetable.
Farmguard 344SE	144 g/l of cypermethrin and 200g/l of imidacloprid	Insecticides	Pyrethroids and Neonicotinoids	A systemic insecticide for control of aphids, bollworm and other sucking pests on fruits, vegetables and other crops.
Furadan 5G	5% w/w carbonfuran	Insecticides	N-methyl carbamate Ib	For the control of many important soil and foliar pests in bananas, vegetables, coffee, potatoes, maize, pineapples and beans.
Tunza 700WS	700g/kg of imidacloprid	Insecticides	Neonicotinoids	Insecticides for treating and protecting cereals and vegetable seeds against insect pests such as aphids, ground weevils and flea beetle.
Konto 5% EC	50g/l of lambda - cyhalothrin formulated as EC	Insecticides	Pyrethroids	For the control of a wide range of insect pests in the field and horticultural crops such as vegetables and beans.
Promectin 18EC	18% g/l of abamectin	Insecticides	Macrocyclic lactone	Broad spectrum acaricide and insecticide for the control of spidermites, larvae and leafminers in roses, French beans, tomatoes and snow peas.
Thunder Oil Dispersion (OD) 145	100g/l of imidacloprid and 45 g/l of beta-cyfluthrin	Insecticides	Neonicotinoids and Pyrethroids	Insecticides against various sucking and chewing insect pests in vegetables, ornaments, cereals, coffee and cotton.
Mupacron 500EC	500 EC of profenos	Insecticides	Organophosphates	Broad spectrum insecticide against insect pests in coffee, vegetable, cotton, tea and cashew nuts.
Actellic super dust	16g/kg of pirimiphos-methyl and 3g/kg of permethrin	Insecticides	Organophosphates and Pyrethroids	For the control of pests on vegetables, storage of cereals, used in storage structures and other public health uses.
Ninja 5EC	5% of lambda - cyhalothrin	Insecticides	Pyrethroids	Fast acting broad spectrum insecticides for use in the cashew nuts, vegetables and fruits against sucking insect pests.
Ninja plus 5EC	5% of lambda -cyhalothrin	Insecticides	Pyrethroids	Fast acting broad spectrum insecticides against sucking insects on the cashew nuts, vegetables and fruits.
Dichlorovos (DDVP) 100% EC	100% of dichlorovos	Insecticides	Organophosphates	For control of household and public health insect pests such as houseflies, mosquitoes, cockroaches, bedbugs and ants. It is also used against pests in the stored products such as warehouses and storerooms.
Mupamectin 1.8 EC	18g/l of abamactin	Insecticides	Macrocyclic lactone	A broad spectrum insecticide for control of motile mites, leaf miners in roses flowers, carnation and French beans.
Seed plus 20WS	10% of imidacloprid, 5% of metalaxyl and 5% of carbendazim	Insecticides	Neonicotinoids, Acylalanine and Benzimidazole	Insecticide and fungicide mixture for treatment of maize, rice, sorghum, cotton, groundnuts, cowpeas, soybeans and vegetable seeds.
KungFu 5EC	50gm/l of lambda- cyhalothrin	Insecticides	Pyrethroids	For controlling of insects on vegetables, tomatoes and cotton.
Mupa dust	1.0% of fenitrothion and 0.13% of deltamethrin	Insecticides	Organophosphates and Pyrethroids	For protecting cereals and grains against insect pests. Also can be applied on the walls and roof of cereals and grains storage structures against insect pests
Icon 10CS	100g/l of lambda - cyhalothrin	Insecticides	Pyrethroids	Long-lasting residual pyrethroid insecticide used for surface treatment for the control of public health insects including mosquitoes, flies, cockroaches and others
Dasba 40EC	400g/l of chloropyrifos	Insecticides	Organophosphates	It is organophosphate insecticide for controlling of different pests in fruits, beans, tomatoes, cotton, coffee and green vegetables
Albadip super 100 EC	10% of alpha- cypermethrin	Insecticides	Pyrethroids	Insecticides for veterinary use for ticks, fleas control in domestic animals by dipping and spraying
Dynamec 1.8EC	18g/l of abamectin	Insecticides	Macrocyclic lactones	Acaricide and insecticide for the control of mites and leafminers in ornamentals, peas and green beans
Dragnet EC	380g/l of permethrin	Insecticides	Pyrethroids	Insecticide for the control of termites and insects on structures and lawns.
Nuvan 500EC	Dichlorvos 500g/l	Insecticides	Organophosphate	Insecticides against pests for spraying in the grains and beans storage facilities. It is also used for controlling of cockroaches, mosquitoes, and houseflies and in the houses
Cybadip 15% M/V	15% M/V of cypermethrin	Insecticides	Pyrethroids	Insecticides for veterinary use for ticks, fleas control in domestic animals by dipping and spraying.
Alphascope 10EC	100g/l of alphacypermethrin	Insecticides	Pyrethroids	Insecticides for controlling insects and pests in vegetables and fruits.
Bamethrin 2.5EC	25g/l of deltamethrin	Insecticides	Pyrethroids	Insecticides against pests in cabbages and other vegetables.
Agrorates 5EC	50g/l of lambda - cyhalothrin	Insecticides	Pyrethroids	Is a non-systemic, broad-spectrum insecticide with contact and stomach action for the control of sucking and biting insects pests in onions, tomatoes, potatoes, cabbage, carrots, cashwenuts, coffee, cotton and beans.
Twiga primethyl 50EC	500g/l of pirimiphos methyl	Insecticides	Organophosphates	Insecticides for controlling of pests in vegetable, storage structure and public health.
Stocal super dust	16g/kg of pirimiphos-methyl and 3g/kg of permethrin	Insecticides	Organophosphates and Pyrethroids	Insecticides for the storage of grains and cereals and control of storage pests such as larger grain borer and weevils.
Ultravin® Dudu dust	5% w/w of carbaryl, 1% w/w of permethrin and 94% w/w of inert carriers.	Insecticides	Carbamates and Pyrethroids	Insecticides that kill instantly the domestic insects such as cockroaches, bedbugs, lice.
Bakiller	5% w/w of carbaryl and 0.1% w/w of lambda cyhalothrin	Insecticides	Carbamates and Pyrethroids	Insecticides for domestic use against cockroaches, fleas, ants, and other crawling insects.
Amerate 5EC	50g/l of lambda cyhalothrin	Insecticides	Pyrethroids	Insecticides for controlling of insect pests in cotton and other crops
Vitasheld 48EC	48% of chlorpyriphos	Insecticides	Organophosphates	A non-systemic organophosphate contact stomach and respiratory poison against pests such as banana weevil, aphids, scale insects, thrips, red/rust mites, leaf hoppers, and bollworms in tomatoes.
Darsfarm 240EC	240g/l of chlorpyriphosg/l	Insecticides	Organophosphates	Insecticides for controlling of aphids and other pests on fruits, vegetables, flowers and other crops.
Suracron	720g/l profenos emulsfiable concentrater	Insecticides	Organophosphates	For the control of insects particularly lepidoptera and mites on cotton, maize, sugar beet, soya beans, potatoes, vegetables, tobacco and other crops.
Supathrin 5 EC	50g/l of lambda cyhalothrin	Insecticides	Pyrethroids	Non-systemic broad-spectrum insecticides with contact and stomach action for the control of sucking and biting insects’ pests in onion, vegetables and other field crops.
Paranex 100EC	100EC of alphacypermethrin	Insecticides	Pyrethroids	Veterinary insecticides for the control of ticks, tsetse flies, mites, fleas, lice and other ectoparasites of cattle, goats, sheep and poultry.
Akheri Powder	5% w/w carbryl and 0.1% w/w lambda - cyhalothrin.	Insecticides	Carbamates and Pyrethroids	For the control of crawling insects such as mites, tics, ants, cockroaches and mice, mostly in the houses.
Su Karatii 5EC	50gm/l of lambda -cyhalothrin	Insecticides	Pyrethroids	A systemic pyrethroid insecticide for the control of red, spiny, and bollworms insects in cotton and other crops.
Profecron 720 EC	720g/l of profenofos	Insecticides	Organophosphates	A broad spectrum insecticide with contact and stomach action for control of sucking and chewing insect pests in coffee and vegetables.
Gusate	48% of glyphosate	Herbicide	Amino-phosphonates	A broad spectrum systemic post-emergence herbicide for the control perennial grass and broad-leaved weeds.
Roundup	360g/l of glyphosate	Herbicide	Amino-phosphonates	A non-selective, systemic, post-emergence herbicide with little or no soil activity for control of perennial and annual weeds in agricultural. Roundup can be used as a growth regulator to increase sucrose content of sugar cane or reduce growth of weeds.
Ascomine 2-4D	720g/l of 2-4D amine salt	Herbicide	Aryloxyacides	Selective herbicides against broad-leaved weeds in rice, oats, maize, sugarcane and wheat.
Baphosate 480 SL	480g/l of glyphosate isopropyl ammonium salt	Herbicide	Amino-phosphonates	A non-selective and systemic herbicide with broad spectrum to control annual and perennials grass and broad-leaved weeds in planation crops.
Moround	360g/l of glyphosate	Herbicide	Amino-phosphonates	A soluble concentration, non-selective systemic post emergence herbicide with little or no soil activity for the control of perennial and annual weeds in agricultural and industrial areas. It can be used as a growth regulator to increase sugar content of sugar cane and reduce growth of weeds.
Primagram	290g/l of S-metolachlor and Atrazine	Herbicide	Triazines	Herbicide for the control of weeds in maize.
Balton 2.4D Amine	720g/l 2, 4-dichlorophenoxy acetic acid	Herbicide	Aryloxyacides II	Selective herbicide for controlling of broadleaf weeds in cereals and areas away from cultivated crops
Paraquet oluble concentrate (SC) 20	20g/l paraquet	Herbicide	Pyridines	Selective herbicides against broad-leaved weeds in rice, maize, sugarcane and wheat.
2,4 D Amine	720g/l of 2, 4 D- dimethyl amine salt.	Herbicide	Aryloxyacides II	Selective herbicides against broad-leaved weeds in rice, maize, sugarcane and wheat.
Vichaka 16% EC	16% of triclopyr	Herbicide	Pyridine	Residual systematic herbicides for the control of annual and perennial broad-leaved weeds, bushes and trees on non-crop areas.
Rondopaz 48% SL	480 g/l glyphosate in the form of isopropylamine salt	Herbicide	Amino-phosphonates	Post-emergence, systemic and non-selective herbicides for control of annual and perennial grasses and weeds.
Glyphon 360 SE	480g/l of isopropylamine salt of glyphosate. Equivalent to 360g/l of the acid glyphosate	Herbicide	Amino-phosphonates	Broad spectrum herbicides against weeds.
Willosate 360SL	360g/l of glyphosate	Herbicide	Amino-phosphonates	Systemic herbicides for control of weeds in various crops and non-crop areas.
Glycel 41% SL	41% of glyphosate	Herbicide	Amino-phosphonates	Is a non-selective systemic and post-emergence herbicide against broad-leaf weeds and fast growing weeds.
Farm round 480SL	480g/l of glyphosate	Herbicide	Amino-phosphonates	Non-selective post-emergence systemic herbicides for controlling of annual and perennial weeds and shrubs in coffee, tea, banana, citrus, sugar cane and cereals
Megasate 480SL	480g/l of glyphosate	Herbicide	Amino-phosphonates	For the control of annual and perennial grasses and broadleaf weeds in plantations field crops.
Weedall 480SL	480g/l glyphosate in the form of isopropylamine salt	Herbicide	Amino-phosphonates	Systemic non-selective herbicide for the control of annual and perennial broadleaved weeds, grasses and sedges.
Grassquat 200SL	276g of paraquat dichloride (200g/l of paraquat ion)	Herbicide	Pyridines	Non-selective, fast acting herbicides for control of grass and other weeds.
Komesha 20% EC	80g/l of ethalfuralin	Herbicide	Dinitroanilines	Post-emergence selective herbicide for control of grass in sunflower, simsim and tobacco.
Muparaxone	200g/l of paraquat	Herbicide	Pyridines	A non-selective, pre and post emergence herbicide which kills all green vegetation in coffee, tea, banana, sugarcane, maize, cotton and other row crops.
Tupasate 480 SL	480g/l of glyphosate	Herbicide	Amino-phosphonates	For control of wide range of annual and perennial grasses, broad leaf weeds, certain woody perennial and for field preparation before planting maize and other field crops.
Agro-round	360g/l of glyphosate	Herbicide	Amino-phosphonates	A systemic foliar applied herbicide for the control of annual and perennial grass and broadleaf weeds such as kikuyu grass, couch and watergrass in coffee, tea plantations. Also is used for industrial weeds control.
Agrosate 480SL	480g/l of glyphosate	Herbicide	Amino-phosphonates	Broad spectrum systemic non-selective herbicides for the control of annual, perennial and broad leaf.
Parapaz 20SL	200g/l of paraquat dichloride	Herbicide	Pyridines	For pre-crop emergence weed control, directed post emergence weed control, aquatic weed control, pasture renovation and sward destruction.
Kalach 480 SL	360g/l of glyphosate	Herbicide	Amino-phosphonates	Non-selective systemic herbicides absorbed by the foliage with rapid translocation throughout the plant. This chemical is efficient on deep-rooted perennial species, annual and biennial species of grasses, sedges and broad-leaved weeds
Wipeout 360 W/V	36%w/v of glyphosate acid	Herbicide	Amino-phosphonates	A non-selective herbicide for controlling of weeds in the farm
Devaweed 720 SL	720g/l of 2, 4-D amine	Herbicide	Aryloxyacides	A selective water soluble concrete hormone type herbicide for the post emergence control of broadleaf weeds in crops.
Masterkinga 72WP	640g/kg of mancozeb and 80g/kg of cymoxanil	Fungicide	Dithiocarbamate and Acylalanine	A broad spectrum and systemic fungicide for protecting and curing downy mildew, early and late blights in vegetable crops.
Excel speed 710 WP	710g/kg of glyphosate	Herbicide	Amino-phosphonates	A non-selective, systemic and translocative herbicide containing ammonium salts and glyphosate
RiceBack 400 SC	400g/l of Bispyribac Sodium	Herbicide	Bispyribac Sodium	Control of weeds on rice
Agrifos 400SL	455 g/l of Monopotassium + Dipotassium phosphonates	Fungicide	Phosphonic acid	Effective against phytophthora diseases and downy mildew in tomatoes.
Ivory M72 WP	80g/kg of metalaxyl and 640g/kg of mancozeb	Fungicide	Dithiocarbamate and Acylalanine	A protective and curative broad spectrum fungicide.
Eureka 72WP	640g/kg of mancozeb and 80g/kg of metalaxyl	Fungicide	Dithiocarbamate and Acylalanine	A systemic and contact foliar fungicide for the control of foliar and root diseases of potatoes and downy mildew ornamental crops.
Amezeb 72% WP	64% of mancozeb and 8% of metalaxy	Fungicide	Dithiocarbamate and Acylalanine	Broad spectrum fungicide against a wide spectrum of fungal diseases found on ornamentals and vegetable crops.
Victory 72WP	640g/kg of mancozeb and 80g/kg of metalaxyl	Fungicide	Dithiocarbamate and Acylalanine	A systemic and contact foliar fungicide for the control of foliar and root diseases of potatoes and downy mildew ornamental crops.
Farmerzeb 80WP	80% WP of mancozeb	Fungicide	Dithiocarbamate	A broad spectrum protectant and preventive fungicide for the control of fungal diseases on vegetables
Echlonil 720 SC	720g/l of chlorothalonil	Fungicide	Organochlorine fungicide	A broad spectrum contact fungicide effective for control coffee berry diseases, snow peas, downy mildew in coffee and cucumber, early and late blight in tomatoes and leaf spot in cucumber.
Linkonil 50 SC	50% of chlorothalonil	Fungicide	Organochlorine fungicide	Fungicide against downy mildew and late blight on vegetables and flower.
Rav super 720SC	720g/l of chlorothalonil	Fungicide	Organochlorine fungicide	A broad spectrum, contact and non-systemic and protective foliar fungicide that is used to control fungal diseases in a wide range of fruits, vegetables and cash crops such as coffee.
Linkmil 72 WP	80g/kg of metalaxyl and 640g/kg of mancozeb	Fungicide	Acylalanine and Dithiocarbamate	A broad spectrum fungicide that protects and cures blights in downy mildew in vegetables.
Attakan 350 SC	350g/l of imidacloprid	Insecticides	Neonicotinoid	For the control of aphids, mirids, and brown flea beetles on cotton and cabbages.
